# Supplementary material for: Genome Size Variation and Evolution Driven by Transposable Elements in the Genus Oryza
Source: Front Plant Sci. 2022 Jul 7;13:921937. doi: 10.3389/fpls.2022.921937 (PMC9301470; doi:10.3389/fpls.2022.921937)
Supplement: Supplementary file 1 [file Data_Sheet_1.xlsx]

## Sheet: Table S1
Table S1. Nuclear DNA contents of Oryza estimated with flow cytometry analysis.
IRGC No.	Species	Genome type	Origin	Collection cite	Coordinates	This study			Previons study
						2C/pg	SD	1C/Mbp	2C/pg	1C/Mbp	References
104974	Oryza punctata	BB	Coast, Kenya	Coast Tana River	-4.53305556, 39.16666667	0.900854	0.00392249	440.506
103903	Oryza punctata	BB	Tanzania	Zanzibar North Upenja	-6.00000000, 39.30000000	0.901065	0.000636944	440.609
103888	Oryza punctata	BB	Tanzania	Zanzibar Donge Mchangani	-5.93333333, 39.25000000	0.873058	0.000371845	426.914
81876	Oryza punctata	BB	India	Uttar Pradesh Badaun	28.07277778, 78.88222222	0.873124	0.00930254	426.946
99569	Oryza punctata	BB	Tanzania		-6.36805556, 34.88500000	0.905457	0.000709994	442.756
99574	Oryza punctata	BB	Tanzania		-6.36805556, 34.88500000	0.875583	0.0144966	428.149
99575	Oryza punctata	BB	Tanzania		-6.36805556, 34.88500000	0.893588	0.0112826	436.953
99576	Oryza punctata	BB	Tanzania		-6.36805556, 34.88500000	0.915895	0.0059027	447.86
99577	Oryza punctata	BB	Tanzania		-6.36805556, 34.88500000	0.913515	0.00377273	446.697
99578	Oryza punctata	BB	Tanzania		-6.36805556, 34.88500000	0.90565	0.0116985	442.851
101417	Oryza punctata	BB	Kenya	Coast Kwale	-4.50000000, 39.33333333	0.884424	0.00484089	432.472
103887	Oryza punctata	BB	Tanzania	Singida Manyoni Dodoma-Manyoni Kintinku	-5.88333333, 35.23333333	0.916972	0.00754632	448.387
103896	Oryza punctata	BB	Tanzania	Mwanza Magu Mwanza-Magu Nyalikungu	-2.58333333, 33.41666667	0.914401	0.00849947	447.13
103897	Oryza punctata	BB	Tanzania	Tanga Tanga-Pangani Pangani/Muhoza road	-5.33333333, 38.96666667	0.889808	0.0040589	435.104
103906	Oryza punctata	BB	Tanzania	Iringa Ruaha National Park Msembe, Mbagi road	-7.33333333, 34.50000000	0.905862	0.00409854	442.955
104074	Oryza punctata	BB		Borno Ngala	7.36527778, 12.34333333	0.927781	0.00335629	453.673
104154	Oryza punctata	BB	Cameroon		12.08333333, 15.03333333	0.907147	0.0144587	443.583
105122	Oryza punctata	BB				0.890483	0.00164678	435.435
105129	Oryza punctata	BB	Leyte, Philippines	Leyte 15 km from Tacloban	11.50000000, 124.83333333	0.898084	0.00659856	439.151
105225	Oryza punctata	BB				0.900316	0.0112251	440.242
105261	Oryza punctata	BB	Coast, Kenya	Coast Tana River	-4.53305556, 39.16666667	0.912876	0.00747023	446.384
105607	Oryza punctata	BB				0.912939	0.00979925	446.415
105690	Oryza punctata	BB	Coast, Kenya	Coast Kwale	-4.11638889, 39.05750000	0.890079	0.0123381	435.237	0.8±0.17		[1]
					#N/A					394a	[2]
					#N/A				0.88±0.18	425	[3]
105981	Oryza punctata	BB		Extreme-Nord Logone-Et-Chari Kousseri Afade	12.25000000, 14.63333333	0.897913	0.00575683	439.067
105984	Oryza punctata	BB		Extreme-Nord Logone-Et-Chari Kousseri Fotokol	12.36666667, 14.25000000	0.901943	0.00803756	441.038
106292	Oryza punctata	BB				0.917743	0.00578843	448.764
106305	Oryza punctata	BB				0.912841	0.0100105	446.367
106366	Oryza officinalis	CC		Yangon Division Kawmu Township Hinthakon	16.50000000, 96.05000000	1.2	0.004	586.67
105392	Oryza officinalis	CC				1.16	0.002	566.72
105117	Oryza officinalis	CC	Cotabato, Philippines	Cotabato 6 km from Marbel Tamnag	7.00000000, 124.50000000	1.25	0.003	611.31
105106	Oryza officinalis	CC	Sarawak, Malaysia	Sarawak Limbang	4.75000000, 115.00000000	1.22	0.015	594.49
115135	Oryza officinalis	CC	Attapu, Laos	Attapu Phouvong	14.51472222, 107.05972222	1.2	0.014	588.9
105104	Oryza officinalis	CC	Brunei Darussalam	Belait Labi	4.75000000, 115.13333333	1.25	0.011	609.22
110413	Oryza officinalis	CC		Savannakhet Phine	16.45388889, 106.12333333	1.21	0.004	591.9
106522	Oryza officinalis	CC	Western, Papua New Guinea	Western South Fly Daru	-9.25000000, 142.83333333	1.16	0.011	567.03
106521	Oryza officinalis	CC	Western, Papua New Guinea	Western South Fly Daru	-9.41666667, 142.83333333	1.22	0.004	595.53
106519	Oryza officinalis	CC	Western, Papua New Guinea	Western South Fly Daru	-9.11666667, 143.16666667	1.22	0.02	594.29
93163	Oryza officinalis	CC		Savannakhet Phine	16.45388889, 106.12333333	1.23	0.005	603.38
100179	Oryza officinalis	CC	Sukhothai, Thailand	Sukhothai Si Samrong	17.00000000, 99.91666667	1.2	0.006	587.48
100878	Oryza officinalis	CC				1.23	0.01	600.22	1.19±0.05		[1]
									1.45	697	[4]
										584a	[5]
100925	Oryza officinalis	CC				1.23	0.02	603.1
80760	Oryza officinalis	CC	Bago, Myanmar	Bago Payagyi 500M along road to Waw	17.41666667, 96.56666667	1.19	0.009	581.4
83809	Oryza officinalis	CC		Bago Division Minhla Township Shwewamyaing	17.95000000, 95.86666667	1.22	0.013	596.83
100181	Oryza officinalis	CC				1.24	0.023	604.62
101412	Oryza officinalis	CC	Assam, India	Assam Nangpoti	26.05583333, 92.85777778	1.16	0.011	568.79
80727	Oryza officinalis	CC	Bago, Myanmar	Bago Pantaung Tarhmwe	18.66666667, 95.16666667	1.23	0.01	602.88
100947	Oryza officinalis	CC				1.14	0.004	555.83
100949	Oryza officinalis	CC				1.16	0.003	566.07
80755	Oryza officinalis	CC	Bago, Myanmar	Bago Tawkyawin Shwe Wa	18.13333333, 96.53333333	1.22	0.005	597.74
105080	Oryza officinalis	CC				1.25	0.015	611.71
105085	Oryza officinalis	CC		Zamboanga	7.00000000, 122.00000000	1.23	0.012	602.96
104618	Oryza officinalis	CC				1.23	0.01	600.22
104672	Oryza officinalis	CC	Sabah, Malaysia	Sabah Sipitang 25 km S of Sipitang Sindumin	4.96666667, 115.51666667	1.23	0.006	599.17
104708	Oryza officinalis	CC	Gujarat, India	Gujarat Dangs Talak-Ahwa Bhisia, Gundalabhir	21.66666667, 73.58333333	1.2	0.007	586.66
104728	Oryza officinalis	CC	Thailand	Bangkok	13.72333333, 100.47583333	1.23	0.014	600.41
103424	Oryza officinalis	CC		Central Sulawesi 12 mi to Parigi Dolugo Dolugo	-0.75000000, 120.08333333	1.23	0.009	599.47
106390	Oryza officinalis	CC		Ayeyawady Wakema Township Agric Ext. Office	16.66666667, 95.16666667	1.2	0.009	587.25
105974	Oryza officinalis	CC		South Sumatra Muba Betung Lubuk Lanjang	-3.00000000, 104.16666667	1.25	0.011	610.46
101399	Oryza officinalis	CC				1.26	0.012	615.94
105099	Oryza officinalis	CC	Brunei Darussalam	Tutong Lamunin	4.83333333, 115.00000000	1.21	0.009	590.72
105096	Oryza officinalis	CC	Brunei Darussalam	Tutong Lamunin	4.83333333, 115.00000000	1.21	0.016	590.36
105092	Oryza officinalis	CC	Sabah, Malaysia	Sabah	5.16666667, 116.00000000	1.22	0.011	597.92
83816	Oryza officinalis	CC	Tien Giang, Vietnam	Tien Giang Cái Bè	10.40500000, 105.93500000	1.23	0.012	600.81
81797	Oryza officinalis	CC		West Kalimantan Sambas Pemangkat Lonam	1.33333333, 109.00000000	1.26	0.017	616.39
105161	Oryza eichingeri	CC	Uganda	Toro Bwamba Ntandi Forest	0.79972222, 30.14972222	0.863636	0.00768579	422.306
101422	Oryza eichingeri	CC	Uganda	Toro Bwamba Ntandi Forest	0.79972222, 30.14750000	1.02171	0.0121423	499.601	1.17	564	[6]
105407	Oryza eichingeri	CC		Central Matale Naula	7.50000000, 80.66666667	1.105	0.00644435	540.331
105415	Oryza eichingeri	CC		North Central Anuradhapura Habarana	8.16666667, 80.66666667	1.11447	0.0110169	544.963
105159	Oryza eichingeri	CC	Uganda	Bunyoro Sonso Budongo Forest	1.66666667, 31.58277778	0.995955	0.0013848	487.009
89246	Oryza eichingeri	CC		U4 Rakai Kanabukunu Tome Forest	0.90000000, 31.61666667	1.02135	0.0125341	499.425
81803	Oryza eichingeri	CC				0.987843	0.00360811	483.042
81804	Oryza eichingeri	CC				0.990411	0.000928309	484.298
104608	Oryza eichingeri	CC		Sabaragamuwa Ratnapura	6.50000000, 80.66666667	1.08391	0.0033025	530.018
105162	Oryza eichingeri	CC	Uganda	Toro Bwamba Near Bundibugyo	0.64777778, 30.08000000	0.996633	0.0111302	487.341
105412	Oryza eichingeri	CC		North Central Polonnaruwa	8.00000000, 80.83333333	0.99115	0.00239598	484.659
99567	Oryza eichingeri	CC	Tanzania		-6.36805556, 34.88500000	1.01987	0.00445137	498.701
101424	Oryza eichingeri	CC	Uganda	Toro Bwamba Ntandi Forest	0.79972222, 30.14777778	1.01984	0.000989242	498.686
101430	Oryza eichingeri	CC	Uganda	Toro Bwamba 2 mi N of Ntandi F.	0.81444444, 30.14722222	1.02455	0.00725441	500.99
89245	Oryza eichingeri	CC		U4 Mukoro Lugazi Bowola	0.40000000, 33.03333333	1.02162	0.0141678	499.558
103421	Oryza rhizomatis	CC		Eastern Trincomalee	8.91666667, 81.00000000	1.23571	0.0108055	604.262
103410	Oryza rhizomatis	CC		North Western Puttalam	8.08333333, 80.00000000	1.2007	0.00760863	587.144		559a	[5]
				#N/A	#N/A				1.92±0.17		[1]
103417	Oryza rhizomatis	CC		Northern Vavuniya	8.83333333, 80.41666667	1.21206	0.0119423	592.699
103414	Oryza rhizomatis	CC		North Western Puttalam	7.75000000, 79.91666667	1.21707	0.0112631	595.149
104609	Oryza rhizomatis	CC		Uva Monaragala	6.33333333, 81.08333333	1.21056	0.00790062	591.963
105429	Oryza rhizomatis	CC		Uva Monaragala Kataragama	6.16666667, 81.50000000	1.21777	0.0119562	595.492
105432	Oryza rhizomatis	CC		Uva Monaragala Kataragama	6.16666667, 81.50000000	1.22171	0.00698654	597.419
105949	Oryza rhizomatis	CC		Uva Monaragala Kataragama	6.16666667, 81.50000000	1.22249	0.0071204	597.8
105660	Oryza rhizomatis	CC		Southern Hambantota	6.16666667, 81.50000000	1.22475	0.00644666	598.902
101439	Oryza schweinfurthiana	BBCC				1.90269	0.00549421	930.416				Identified as O. punctata before
88827	Oryza schweinfurthiana	BBCC	Madagascar		-18.77722222, 46.83111111	1.93263	0.009078	945.058				Identified as O. punctata before
88824	Oryza schweinfurthiana	BBCC	Madagascar		-18.77722222, 46.83111111	1.87678	0.0084082	917.745				Identified as O. punctata before
88826	Oryza schweinfurthiana	BBCC	Madagascar		-18.77722222, 46.83111111	1.87588	0.00416744	917.306				Identified as O. punctata before
88828	Oryza schweinfurthiana	BBCC	Madagascar		-18.77722222, 46.83111111	1.88136	0.0144151	919.988				Identified as O. punctata before
100125	Oryza schweinfurthiana	BBCC				1.89571	0.00703183	927.004				Identified as O. punctata before
100126	Oryza schweinfurthiana	BBCC				1.92971	0.0082513	943.628				Identified as O. punctata before
100886	Oryza schweinfurthiana	BBCC				1.87589	0.00587729	917.311				Identified as O. punctata before
100937	Oryza schweinfurthiana	BBCC				1.92382	0.000469969	940.747				Identified as O. punctata before
101329	Oryza schweinfurthiana	BBCC	Nigeria	Bet. Lagos and Ikorodu 25 km from Lagos	7.00000000, 4.00000000	1.91875	0.00831958	938.271	1.90±0.13		[1]	Identified as O. punctata before
101330	Oryza schweinfurthiana	BBCC	Nigeria	Ibadan	7.38750000, 3.89611111	1.92725	0.0261969	942.428				Identified as O. punctata before
101389	Oryza schweinfurthiana	BBCC				1.89858	0.0190165	928.409				Identified as O. punctata before
101408	Oryza schweinfurthiana	BBCC				1.87645	0.0305584	917.587				Identified as O. punctata before
101409	Oryza schweinfurthiana	BBCC	Ghana	Kobokobo	-3.08305556, 28.13333333	1.91013	0.0115882	934.057	2.02±0.04		[1]	Identified as O. punctata before
104059	Oryza schweinfurthiana	BBCC		Oyo State Ibadan	7.40000000, 3.86666667	1.93334	0.0211197	945.407				Identified as O. punctata before
104975	Oryza schweinfurthiana	BBCC	Coast, Kenya	Coast Tana River	-4.53305556, 39.16666667	1.8752	0.0014361	916.975				Identified as O. punctata before
105137	Oryza schweinfurthiana	BBCC				1.91843	0.0131554	938.113				Identified as O. punctata before
105153	Oryza schweinfurthiana	BBCC	Nigeria	Bet. Lagos and Ikorodu 25 km from Lagos	7.00000000, 4.00000000	1.9148	0.0141405	936.34	1.90±0.13		[1]	Identified as O. punctata before
105154	Oryza schweinfurthiana	BBCC	Nigeria	Ibadan Moor Plantation	7.40000000, 3.86666667	1.93451	0.00626653	945.978				Identified as O. punctata before
105158	Oryza schweinfurthiana	BBCC	Coast, Kenya	Coast Kwale	-4.50000000, 39.33333333	1.87036	0.00954176	914.606				Identified as O. punctata before
100957	Oryza malampuzhaensis	BBCC				2.03058	0.0226333	992.954				Identified as O. officinalis before
80767	Oryza malampuzhaensis	BBCC				1.95609	0.0358236	956.53				Identified as O. officinalis before
101141	Oryza minuta	BBCC	Bohol, Philippines	Bohol 6 km from Inabanga Lapacan Sur Kabungahan	10.00000000, 124.00000000	2.07064	0.0129537	1012.55		1124	[7]
									2.33	1124	[6]
82048	Oryza minuta	BBCC	Leyte, Philippines	Leyte Tanauan Boaya	11.08388889, 124.98777778	2.03836	0.0117911	996.76
103874	Oryza minuta	BBCC	Laguna, Philippines	Laguna Pangil	14.41138889, 121.46694444	2.02822	0.0178324	991.798
103876	Oryza minuta	BBCC	Laguna, Philippines	Laguna Pangil	14.41138889, 121.46694444	2.02823	0.00990982	991.806
104674	Oryza minuta	BBCC				2.00393	0.0104385	979.924
105126	Oryza minuta	BBCC	Sorsogon, Philippines	Sorsogon 10 km from Juban Caladgao	13.00000000, 124.00000000	2.02224	0.0111688	988.878
105131	Oryza minuta	BBCC	Leyte, Philippines	Leyte Barrio Boaya	11.50000000, 124.83333333	2.05451	0.00641816	1004.66
101395	Oryza alta	CCDD				1.85246	0.014272	905.853
105222	Oryza alta	CCDD				1.90686	0.0220094	932.455
105184	Oryza alta	CCDD				1.8721	0.0216876	915.46
105685	Oryza alta	CCDD	Brazil		-14.24055556, -51.64222222	1.87602	0.0134723	917.374
105138	Oryza alta	CCDD				1.91955	0.00184466	938.659
100161	Oryza alta	CCDD				1.86202	0.0124321	910.529
106241	Oryza grandiglumis	CCDD	Amazonas, Brazil	Amazonas Manaus	-3.11305556, -60.02500000	1.84469	0.00228108	902.054
101405	Oryza grandiglumis	CCDD	Amazonas, Brazil	Amazonas 20 km from Rio Negro	-3.00000000, -60.00000000	1.83825	0.015197	898.905	1.99	960	[6]
105155	Oryza grandiglumis	CCDD				1.81787	0.0423222	888.941
105671	Oryza grandiglumis	CCDD	Amazonas, Brazil	Amazonas Calderao Lago Janauaca Villa do Janauaca	-3.25000000, -60.25000000	1.84982	0.00372416	904.562
105669	Oryza grandiglumis	CCDD	Amazonas, Brazil	Amazonas Manacapuru 3-5 km W Manacapuru Rio Manacapuru	-3.25000000, -60.66666667	1.85186	0.0291224	905.561
105560	Oryza grandiglumis	CCDD	Amazonas, Brazil	Amazonas N Suburb of Manaos	-3.00000000, -60.00000000	1.82524	0.0193903	892.546
105144	Oryza grandiglumis	CCDD	Amazonas, Brazil	Amazonas Japanese Colony Beravesta Bank of Rio Solimoes	-3.00000000, -60.00000000	1.82838	0.0249247	894.078	2.06±0.05		[1]
80769	Oryza latifolia	CCDD				2.1194	0.0166308	1036.39
102481	Oryza latifolia	CCDD				2.13414	0.0142968	1043.59
101443	Oryza latifolia	CCDD				2.13378	0.0249138	1043.42
101392	Oryza latifolia	CCDD				2.16921	0.0156731	1060.74
100172	Oryza latifolia	CCDD	Izabal, Guatemala	Izabal	15.16666667, -89.00000000	2.13138	0.0201274	1042.25
100170	Oryza latifolia	CCDD	Puntarenas, Costa Rica	Puntarenas Barranca Puntarenas	10.00000000, -84.66666667	2.16683	0.00608235	1059.58
100167	Oryza latifolia	CCDD	Puntarenas, Costa Rica	Puntarenas Barranca Puntarenas	10.00000000, -84.66666667	2.15257	0.0107922	1052.61
100165	Oryza latifolia	CCDD				2.16686	0.0181168	1059.59
86531	Oryza australiensis	EE	Western Australia, Australia	Western Australia Derby	-17.39777778, 124.74361111	1.81651	0.0141857	888.276
101410	Oryza australiensis	EE				1.82131	0.00819436	890.624
103303	Oryza australiensis	EE				1.86314	0.0129954	911.078
105274	Oryza australiensis	EE	Queensland, Australia	Queensland	-18.16666667, 140.00000000	1.85027	0.0109043	904.782
105269	Oryza australiensis	EE	Northern Territory, Australia	Northern Territory Katherine	-16.08333333, 136.20000000	1.86285	0.00766046	910.935
105278	Oryza australiensis	EE	Queensland, Australia	Queensland	-17.50000000, 141.16666667	1.84966	0.00420607	904.483
NA	Oryza australiensis	EE				1.86117	0.0138176	910.112
NA	Oryza australiensis	EE				1.85584	0.00833778	907.508
105151	Oryza brachyantha	FF	Northern, Sierra Leone	Northern Kambia Kambia	9.22388889, -12.85111111	0.562452	0.0072928	275.039
101236	Oryza brachyantha	FF		Niono Sokolo	14.93388889, -6.05833333	0.575866	0.00355469	281.599	0.60±0.08		[1]
105366	Oryza ridleyi	HHJJ		Central Thailand Nonta Buri Bankruai Tambon Chalaw	13.66666667, 100.33333333	2.4006	0.0234567	1173.89
100877	Oryza ridleyi	HHJJ				2.43581	0.00821067	1191.11
100821	Oryza ridleyi	HHJJ		Bangkok Nonburi	13.78805556, 100.50000000	2.48303	0.0176982	1214.2	2.66±0.14	1283	[3]
				#N/A	#N/A				2.03±0.33		[1]
				#N/A	#N/A				1.31, 1.85, 1.93	632-931	[6]
101453	Oryza ridleyi	HHJJ				2.52599	0.00282747	1235.21
105562	Oryza longiglumis	HHJJ		Irian Jaya Koembe Baad	-8.00000000, 140.33333333	2.33168	0.0182812	1140.19
105147	Oryza longiglumis	HHJJ		Irian Jaya Koembe Baad	-8.00000000, 140.33333333	2.39104	0.015455	1169.22
106525	Oryza longiglumis	HHJJ	Western, Papua New Guinea	Western South Fly Daru	-9.20000000, 142.91666667	2.29026	0.0193278	1119.94
80740	Oryza granulata	GG	Shan, Myanmar	Shan Kyaukme Chaung Chauk Naung Ann	22.50000000, 97.08333333	1.58117	0.0224668	773.194
100879	Oryza granulata	GG				1.61203	0.0150101	788.281
106444	Oryza granulata	GG	Kerala, India	Kerala Pathanamthitta Muillumala Cheruettakavu	9.00000000, 76.50000000	1.58755	0.0167855	776.311
106469	Oryza granulata	GG	Son La, Vietnam	Son La Yên Châu	21.05000000, 104.25000000	1.59561	0.00474708	780.252
NA	Oryza granulata	GG				1.60058	0.0179449	782.685
106448	Oryza granulata	GG		Province No. 1 Illam Maimajhuwa	26.50000000, 88.00000000	1.59484	0.00867258	779.875
NA	Oryza granulata	GG				1.57023	0.000775871	767.845
104989	Oryza meyeriana	GG				1.62441	0.00421709	794.339	2.27±0.21		[1]
89244	Oryza meyeriana	GG	Palawan, Philippines	Palawan Aborlan Cabigaan	9.47027778, 118.46416667	1.59887	0.00574179	781.85
89241	Oryza meyeriana	GG	Palawan, Philippines	Palawan Quezon Sowangan	9.17972222, 117.86250000	1.60166	0.00878384	783.21
106474	Oryza meyeriana	GG	Sorsogon, Philippines	Sorsogon Donsol Pawala	13.03333333, 123.83333333	1.5671	0.00855287	766.314
NA: Not available
a For these cases, these values represented the size of the assembled genomes.
References
[1] T. Miyabayashi, K. Nonomura, H. Morishima, N. Kurata, Genome size of twenty wild species of oryza determined by flow cytometric and chromosome analyses, Breeding Sci. 57 (2007) 73-78. https://doi.org/10.1270/jsbbs.57.73.
[2] J.C. Stein, Y. Yu, D. Copetti, D.J. Zwickl, L. Zhang, C. Zhang, K. Chougule, D. Gao, A. Iwata, J.L. Goicoechea, S. Wei, J. Wang, Y. Liao, M. Wang, J. Jacquemin, C. Becker, D. Kudrna, J. Zhang, C.E.M. Londono, X. Song, S. Lee, P. Sanchez, A. Zuccolo, J.S.S. Ammiraju, J. Talag, A. Danowitz, L.F. Rivera, A.R. Gschwend, C. Noutsos, C. Wu, S. Kao, J. Zeng, F. Wei, Q. Zhao, Q. Feng, M. El Baidouri,…
[3] J.S. Ammiraju, M. Luo, J.L. Goicoechea, W. Wang, D. Kudrna, C. Mueller, J. Talag, H. Kim, N.B. Sisneros, B. Blackmon, E. Fang, J.B. Tomkins, D. Brar, D. Mackill, S. Mccouch, N. Kurata, G. Lambert, D.W. Galbraith, K. Arumuganathan, K. Rao, J.G. Walling, N. Gill, Y. Yu, P. Sanmiguel, C. Soderlund, S. Jackson, R.A. Wing, The Oryza bacterial artificial chromosome library resource: Construction an…
[4] S. Uozu, H. Ikehashi, N. Ohmido, H. Ohtsubo, E. Ohtsubo, K. Fukui, Repetitive sequences: Cause for variation in genome size and chromosome morphology in the genus Oryza, Plant Mol. Biol. 35 (1997) 791-799. https://doi.org/10.1023/A:1005823124989.
[5] M. Shenton, M. Kobayashi, S. Terashima, H. Ohyanagi, D. Copetti, T. Hernandez-Hernandez, J. Zhang, N. Ohmido, M. Fujita, A. Toyoda, H. Ikawa, A. Fujiyama, H. Furuumi, T. Miyabayashi, T. Kubo, D. Kudrna, R. Wing, K. Yano, K.I. Nonomura, Y. Sato, N. Kurata, Evolution and Diversity of the Wild Rice Oryza officinalis Complex, across Continents, Genome Types, and Ploidy Levels, Genome Biol. Evol. …
[6] P.M. Cesar, A. K., K. Harumi, D.E. Elizabeth, Nuclear DNA content of ten rice species as determined by flow cytometry, The Japanese Journal of Genetics 69 (1994) 513-523. https://doi.org/10.1266/jjg.69.513.
[7] J.S.S. Ammiraju, X. Song, M. Luo, N. Sisneros, A. Angelova, D. Kudrna, H. Kim, Y. Yu, J.L. Goicoechea, M. Lorieux, N. Kurata, D. Brar, D. Ware, S. Jackson, R.A. Wing, The Oryza BAC resource: A genus-wide and genome scale tool for exploring rice genome evolution and leveraging useful genetic diversity from wild relatives, Breeding Sci. 60 (2010) 536-543. https://doi.org/10.1270/jsbbs.60.536.

## Sheet: Table S2
	Table S2. Data sources in this study.
	Species & No.	Genome type	IRGC No.	Data Sources
	O. sativa 1	AA	NA	https://www.ncbi.nlm.nih.gov/sra/SRR3234369
	O. sativa 2	AA	NA	https://www.ncbi.nlm.nih.gov/sra/SRR3234372
	O. nivara 2	AA	104445	This study
	O. nivara 1	AA	105833	This study
	O. rufipogon 1	AA	106162	https://ngdc.cncb.ac.cn/gsa/browse/CRA002448/CRX099927
	O. rufipogon 2	AA	106402	This study
	O. glaberrima 1	AA	75729	This study
	O. glaberrima 2	AA	NA	https://www.ncbi.nlm.nih.gov/sra/SRR1206509
	O. barthii 1	AA	105613	This study
	O. barthii 2	AA	100933	This study
	O. glumaepatula 1	AA	100969	This study
	O. glumaepatula 2	AA	105662	This study
	O. longistaminata 1	AA	101205	This study
	O. longistaminata 2	AA	101254	This study
	O. meridionalis 1	AA	105598	This study
	O. meridionalis 2	AA	104085	This study
	O. punctata 1	BB	99575	This study
	O. punctata 2	BB	104974	This study
	O. malampuzhaensis 1	BBCC	80767	This study
	O. malampuzhaensis 2	BBCC	100957	This study
	O. minuta 1	BBCC	105131	This study
	O. minuta 2	BBCC	105126	This study
	O. schweinfurthiana 1	BBCC	105137	This study
	O. schweinfurthiana 2	BBCC	100886	This study
	O. eichingeri 1	CC	89245	This study
	O. eichingeri 2	CC	89246	This study
	O. officinalis 1	CC	105099	This study
	O. officinalis 2	CC	80760	This study
	O. rhizomatis 1	CC	103414	This study
	O. rhizomatis 2	CC	103410	This study
	O. alta 1	CCDD	100161	This study
	O. alta 2	CCDD	105222	This study
	O. grandiglumis 1	CCDD	105669	This study
	O. grandiglumis 2	CCDD	106241	This study
	O. latifolia 1	CCDD	102481	This study
	O. latifolia 2	CCDD	101392	This study
	O. australiensis 1	EE	105278	This study
	O. australiensis 2	EE	105274	This study
	O. brachyantha 1	FF	105151	This study
	O. brachyantha 2	FF	101236	This study
	O. granulata 1	GG	102117	https://www.ncbi.nlm.nih.gov/sra/SRR6175406
	O. granulata 2	GG	NA	https://identifiers.org/ncbi/insdc.sra:SRP189057
	O. meyriana 1	GG	104989	This study
	O. meyriana 2	GG	106474	This study
	O. longiglumis 1	HHJJ	105147	This study
	O. longiglumis 2	HHJJ	100974	This study
	O. ridleyi 1	HHJJ	100821	This study
	O. ridleyi 2	HHJJ	100877	This study
	O. coarctata	KKLL	NA	https://www.ncbi.nlm.nih.gov/sra/SRR5889389
	L. perrier	NA	NA	https://www.ncbi.nlm.nih.gov/sra/SRR1528439

## Sheet: Table S3
Table S3. The differences in flow cytometry experimental conditions between this study and previous studies.
References	Minimum number of nuclei analyzed per sample	Reference standard	Internal or external standard	The formula converting pg to Mb
[1]	2000	Chicken red blood cells (2.33pg/2C)	Internal	1 pg = 965 Mb
[2]	4000	Chicken red blood cells (2.33pg/2C)	Internal	1 pg = 965 Mb
[3]	2000	Chicken red blood cells (3.0 pg/2C) Nicotiana tobacum var. Xanthi (11 pg/ 2C) A. thaliana ecotype Columbia (0.47 pg/2C) Nipponbare (0.91 pg/2C)	Internal	1 pg = 965 Mb
[4]	2000	Ninpponbare (0.91pg/2C)	External	1 pg = 965 Mb
This study	10000	Nipponbare(0.7955pg/2C) O.granulata(1.58 pg/2C)	Internal	1 pg = 978 Mb
References
[1] P.M. Cesar, A. K., K. Harumi, D.E. Elizabeth, Nuclear DNA content of ten rice species as determined by flow cytometry, The Japanese Journal of Genetics 69 (1994) 513-523. https://doi.org/10.1266/jjg.69.513.
[2] S. Uozu, H. Ikehashi, N. Ohmido, H. Ohtsubo, E. Ohtsubo, K. Fukui, Repetitive sequences: Cause for variation in genome size and chromosome morphology in the genus Oryza, Plant Mol. Biol. 35 (1997) 791-799. https://doi.org/10.1023/A:1005823124989.
[3] J.S. Ammiraju, M. Luo, J.L. Goicoechea, W. Wang, D. Kudrna, C. Mueller, J. Talag, H. Kim, N.B. Sisneros, B. Blackmon, E. Fang, J.B. Tomkins, D. Brar, D. Mackill, S. Mccouch, N. Kurata, G. Lambert, D.W. Galbraith, K. Arumuganathan, K. Rao, J.G. Walling, N. Gill, Y. Yu, P. Sanmiguel, C. Soderlund, S. Jackson, R.A. Wing, The Oryza bacterial artificial chromosome library resource: Construction an…
[4] T. Miyabayashi, K. Nonomura, H. Morishima, N. Kurata, Genome size of twenty wild species of oryza determined by flow cytometric and chromosome analyses, Breeding Sci. 57 (2007) 73-78. https://doi.org/10.1270/jsbbs.57.73.

## Sheet: Table S4
Table S4. Proportion of repeats in the Oryza genomes.
Species	Genome type	Genome size (Mb)	DNA transposons		Retrotransposons		LTR-RT		non-LTR		LTR/Gypsy		LTR/Copia		LTR/other		TE
			Length (Mb)	%	Length (Mb)	%	Length (Mb)	%	Length (Mb)	%	Length (Mb)	%	Length (Mb)	%	Length (Mb)	%	Length (Mb)	%
O.sativa	AA	375.049	66.2246	17.6576	90.48	24.1248	84.5631	22.5472	5.91694	1.57764	60.1286	16.0322	12.2719	3.27207	12.1626	3.24295	156.705	41.7824
O.rufipogon	AA	399.881	68.2551	17.0689	63.995	16.0035	58.3024	14.58	5.69257	1.42357	46.163	11.5442	9.91343	2.4791	2.22607	0.556683	132.25	33.0724
O.nivara	AA	395.534	64.987	16.4302	104.724	26.4767	98.5575	24.9176	6.16681	1.55911	80.1002	20.2512	9.29621	2.35029	9.16109	2.31613	169.711	42.9069
O.glaberrima	AA	347.321	58.579	16.8659	65.9495	18.9881	60.0189	17.2805	5.93061	1.70753	40.0278	11.5247	9.31469	2.68187	10.6764	3.07393	124.528	35.854
O.barthii	AA	347.716	57.7378	16.6049	69.4281	19.9669	63.5832	18.286	5.84486	1.68093	43.9619	12.643	9.87828	2.84091	9.74304	2.80201	127.166	36.5718
O.glumaepatula	AA	388.593	54.5185	14.0297	114.398	29.439	108.845	28.0101	5.55269	1.42892	76.1728	19.6022	11.0862	2.8529	21.5864	5.55502	168.917	43.4687
O.meridionalis	AA	393.639	63.9155	16.2371	101.797	25.8605	96.0981	24.4127	5.69898	1.44777	73.2961	18.6201	11.8283	3.00486	10.9737	2.78775	165.713	42.0976
O.longistaminata	AA	352.24	63.3462	17.9838	51.9447	14.747	45.5893	12.9427	6.35538	1.80428	29.5256	8.38222	7.26088	2.06134	8.80292	2.49912	115.291	32.7308
O.punctata	BB	422.391	62.7585	14.8579	129.019	30.545	124.592	29.4969	4.42729	1.04815	96.7869	22.914	14.0325	3.32216	13.7727	3.26065	191.778	45.4029
O.officinalis	CC	584.134	97.4087	16.6757	233.63	39.996	229.312	39.2567	4.31836	0.739276	187.029	32.0181	21.028	3.59985	21.2553	3.63876	331.039	56.6717
O.brachyantha	FF	263.195	44.4851	16.902	29.7848	11.3166	28.2833	10.7461	1.50148	0.570482	13.7944	5.24112	10.1368	3.85142	4.35219	1.6536	74.2699	28.2186
O.granulata	GG	764.241	79.6329	10.4199	411.163	53.8002	407.696	53.3465	3.46671	0.453615	340.387	44.5392	28.2283	3.69364	39.0808	5.11367	490.796	64.22

## Sheet: Table S5
Table S5. The tweleve Oryza genomes for repeat sequence analysis
Species	Assembled genome size (Mb)	Assembly level	GC (%)	contig N50 (bp)	contig N90 (bp)	scafflod N50 (bp)	scafflod N90 (bp)	Source
O. sativa	375.049	Chromosome	43.5673	7711345	801125	29958434	23207287	http://ftp.ebi.ac.uk/ensemblgenomes/pub/release-52/plants/fasta/oryza_sativa/dna/Oryza_sativa.IRGSP-1.0.dna.toplevel.fa.gz
O. rufipogon	399.881	Chromosome	43.9847	14077783	5054574	32988173	24593305	http://www.ygliu-lab.club/wildrice/
O. nivara	395.534	Chromosome	43.5834	18986252	9005670	31959707	26869529	https://ftp.ncbi.nlm.nih.gov/genomes/all/GCA/000/576/065/GCA_000576065.2_OnivRS2/GCA_000576065.2_OnivRS2_genomic.fna.gz
O. glaberrima	347.321	Chromosome	42.8709	15217274	1027724	26599614	22418184	https://ftp.ncbi.nlm.nih.gov/genomes/all/GCA/000/147/395/GCA_000147395.3_OglaRS2/GCA_000147395.3_OglaRS2_genomic.fna.gz
O. barthii	347.716	Chromosome	42.8745	14688426	1003082	27336505	21777534	https://ftp.ncbi.nlm.nih.gov/genomes/all/GCA/000/182/155/GCA_000182155.4_ObarRS3/GCA_000182155.4_ObarRS3_genomic.fna.gz
O. glumaepatula	388.593	Chromosome	44.0749	18238801	6843210	31489372	24753583	https://ftp.ncbi.nlm.nih.gov/genomes/all/GCA/000/576/495/GCA_000576495.2_OgluRS3/GCA_000576495.2_OgluRS3_genomic.fna.gz
O. longistaminata	352.24	Chromosome	42.7105	517691	89674	27213664	19484638	http://133.39.75.173/wp-content/downloads/OL_genome.fa
O. meridionalis	393.639	Chromosome	43.3911	16096529	7733148	30507914	24084775	https://ftp.ncbi.nlm.nih.gov/genomes/all/GCA/000/338/895/GCA_000338895.3_OmerRS3/GCA_000338895.3_OmerRS3_genomic.fna.gz
O. officinalis	584.134		44.1467	127414	27803	49495881	38436287	https://www.ddbj.nig.ac.jp/index-e.html
O. punctata	422.391	Chromosome	43.323	18594736	1082217	33104438	28723895	https://ftp.ncbi.nlm.nih.gov/genomes/all/GCA/000/573/905/GCA_000573905.2_OpunRS2/GCA_000573905.2_OpunRS2_genomic.fna.gz
O. brachyantha	263.195	Chromosome	41.5539	11392507	6159934	21827379	16246320	https://ftp.ncbi.nlm.nih.gov/genomes/all/GCF/000/231/095/GCF_000231095.2_ObraRS2/GCF_000231095.2_ObraRS2_genomic.fna.gz
O. granulata	764.241	Chromosome	46.2765	59318324	50616359	59318324	50616359	unpublished

## Sheet: Table S6
Table S6. Numbers of families and intact LTR-RTs in the twelve Oryza genomes.
Species	Total	Copia	Gypsy	Unknown
SAT	240 (586)	106 (206)	95 (281)	39 (99)
	40 (44)*	12 (15)*	21 (22)*	7 (7)*
RUF	222 (610)	100 (189)	85 (328)	37 (93)
	29 (39)*	4 (7)*	19 (25)*	6 (7)*
NIV	223 (511)	100 (163)	90 (281)	33 (67)
	26 (32)*	7 (11)*	16 (18)*	3 (3)*
GLA	180 (425)	87 (136)	63 (195)	30 (94)
	7 (8)*	1 (2)*	5 (5)*	1 (1)*
BAR	175 (426)	88 (135)	58 (198)	29 (93)
	9 (9)*	3 (3)*	4 (4)*	2 (2)*
GLU	184 (358)	90 (141)	58 (133)	36 (84)
	40 (41)*	16 (16)*	17 (18)*	7 (7)*
LON	199 (471)	92 (175)	65 (190)	42 (106)
	50 (60)*	11 (15)*	27 (31)*	12 (14)*
MER	178 (450)	73 (130)	76 (247)	29 (73)
	65 (79)*	20 (25)*	38 (44)*	7 (10)*
PUN	176 (629)	96 (176)	65 (410)	15 (43)
	114 (386)*	57 (89)*	51 (290)*	6 (7)*
OFF	219 (697)	120 (271)	85 (410)	14 (16)
	167 (489)*	84 (201)*	72 (275)*	11 (13)*
BRA	57 (126)	32 (93)	22 (27)	3 (6)
	51 (116)*	28 (85)*	21 (26)*	2 (5)*
GRA	335 (2865)	153 (427)	163 (2390)	19 (48)
	323 (2795)*	151 (424)*	157 (2332)*	15 (39)*
Total	1305 (8154)	591 (2242)	581 (5090)	133 (822)
	921 (4098)*	394 (893)*	448 (3090)*	79 (115)*
Note: The number without brackets represents the number of families, and the number in brackets represents the number of intact LTR-RTs in the corresponding families. * represents the numbers of species-specific families.
